# Supplementary material for: An Electrochemical Aptasensor for Accurate and Sensitive Detection of Exosomes Based on Dual-Probe Recognition and Hybridization Chain Reaction
Source: Biosensors (Basel). 2025 May 9;15(5):302. doi: 10.3390/bios15050302 (PMC12109912; doi:10.3390/bios15050302)
Supplement: Supplementary file 1 [file biosensors-15-00302-s001.zip]

Archive with 1 entries (1 files):
- biosensors-3547006-supplementary.pdf
